# Supplementary material for: Characterization of the Glucan-Branching Enzyme GlgB Gene from Swine Intestinal Bacteria
Source: Molecules. 2023 Feb 16;28(4):1881. doi: 10.3390/molecules28041881 (PMC9960391; doi:10.3390/molecules28041881)
Supplement: Supplementary file 1 [file molecules-28-01881-s001.zip]

Archive with 2 entries (2 files):
- Online supplementary material revised.pdf
- Table S2 Organization of GlgB containing operons in 50 MAG.xlsx
